# Supplementary material for: Microbial Synthesis and Evaluation of Fungistatic Activity of 3-Butyl-3-hydroxyphthalide, the Mammalian Metabolite of 3-n-Butylidenephthalide
Source: Int J Mol Sci. 2021 Jul 15;22(14):7600. doi: 10.3390/ijms22147600 (PMC8304955; doi:10.3390/ijms22147600)
Supplement: Supplementary file 1 [file ijms-22-07600-s001.zip]

Archive with 1 entries (1 files):
- ijms-1250316-supplementary.pdf
